# Supplementary material for: Bone and soft tissue sarcoma mortality in 19 811 patients diagnosed in Japan, 2006-2020
Source: JNCI Cancer Spectr. 2026 Jan 7;10(1):pkag001. doi: 10.1093/jncics/pkag001 (PMC12901746; doi:10.1093/jncics/pkag001)
Supplement: pkag001_Supplementary_Data [file pkag001_supplementary_data.zip]

Archive with 3 entries (3 files):
- 29-Jan-2026_025028_Supplemental_materials_proofing.pdf
- Supplemental_materials_proofing.pdf
- Supplemental_materials.pdf
